# Supplementary material for: Advantages of Photon-Counting Detector CT in Aortic Imaging
Source: Tomography. 2023 Dec 19;10(1):1–13. doi: 10.3390/tomography10010001 (PMC10821336; doi:10.3390/tomography10010001)
Supplement: Supplementary file 1 [file tomography-10-00001-s001.zip]

Archive with 1 entries (1 files):
- tomography-2698805-supplementary.pdf
